# Supplementary material for: Unveiling directional physiological coupling in human-horse interactions
Source: iScience. 2024 Aug 31;27(9):110857. doi: 10.1016/j.isci.2024.110857 (PMC11414536; doi:10.1016/j.isci.2024.110857)
Supplement: Data S1. Original code, related to STAR Methods section [file mmc1.zip]

Archive with 5 entries (5 files):
- behavioral_data/s01_get_behavioral_info.m
- behavioral_data/s02_behavioral_and_causality_correlation.m
- behavioral_data/s03_export_correlation_tables.m
- connectivity_data/s01_report_DC_hohu_2024.m
- single_subject_data/s01_do_single_subject_surrogates.m
