# Supplementary material for: Unveiling directional physiological coupling in human-horse interactions
Source: iScience. 2024 Aug 31;27(9):110857. doi: 10.1016/j.isci.2024.110857 (PMC11414536; doi:10.1016/j.isci.2024.110857)
Supplement: Data S1. Original code, related to STAR Methods section [file mmc1.zip › behavioral_data/s01_get_behavioral_info.m]

clear
t_comp = readtable('analisi comportamentale 30s.xlsx')
nrow = size(t_comp,1);

campi = fieldnames(t_comp);

for j = 5:9
    
    cpn = 0;
    cps = 0;
    pn_matrix = [];
    ps_matrix = [];
    for i=1:nrow
        if strcmp(t_comp.test{i},'controllo1') || ...
                contains(t_comp.test{i},'pn')
            cpn = cpn+1;
            pn_matrix(cpn,:)=t_comp.(campi{j})(i);
        elseif strcmp(t_comp.test{i},'controllo2') || ...
                contains(t_comp.test{i},'ps')
            cps = cps+1;
            ps_matrix(cps,:)=t_comp.(campi{j})(i);
        end
    end
    
    
    pn_matrix = reshape(pn_matrix,30,20);
    ps_matrix = reshape(ps_matrix,30,20);
    
    comp_cavalli.pn.(campi{j}) = pn_matrix;
    comp_cavalli.ps.(campi{j}) = ps_matrix;
end
% times_comp = times(1:30:end);
% hold all
% % stairs(times_comp,mean(pn_matrix),'LineWidth',2)
% stairs(times_comp,mean(ps_matrix),'LineWidth',2)
