# Supplementary material for: Unveiling directional physiological coupling in human-horse interactions
Source: iScience. 2024 Aug 31;27(9):110857. doi: 10.1016/j.isci.2024.110857 (PMC11414536; doi:10.1016/j.isci.2024.110857)
Supplement: Data S1. Original code, related to STAR Methods section [file mmc1.zip › behavioral_data/s02_behavioral_and_causality_correlation.m]

clear
load all_conn_cavalli_new.mat
allconn_cavalli.pn = pn
allconn_cavalli.ps = ps
% if using excel file to load 
% ordine_conn = {'Arabella', 'Arramon', 'Betta', 'Erika', 'Ilex', 'Gelso', 'Uga', ...
% 		'Dado', 'Danilù','Didol','Dragonhair','Ercole','Falco','Friso','Ironia', ...
% 		'Neve', 'Oliver','Remy','Saif','Sunny'}'
%
% t_comp = readtable('analisi comportamentale 30s.xlsx');
% ordine_comp = table2cell(t_comp(1:61:end,1));

[c ia] = ismember(ordine_conn,ordine_comp);
persona = {'pn','ps'}
for ipersona = 1:length(persona)
    nomi_freqs = fieldnames(allconn_cavalli.(persona{ipersona}))
    
    for i=1:length(nomi_freqs)
        as1 = [];
        a1  = [];
        times1= [];
        bounds = [1 allconn_cavalli.(persona{ipersona}).(nomi_freqs{i}).bounds];
        times_comp = []
        for ibound=1:length(bounds)-1
%             as1    = [as1 allconn_cavalli.(persona{ipersona}).(nomi_freqs{i}).conn_ss(:,bounds(ibound)+15:30:bounds(ibound+1),:))];
            a1     = [a1 allconn_cavalli.(persona{ipersona}).(nomi_freqs{i}).conn(:,bounds(ibound)+15:30:bounds(ibound+1))];
            times1 = [times1 allconn_cavalli.(persona{ipersona}).(nomi_freqs{i}).t(bounds(ibound)+15:30:bounds(ibound+1))];
            times_comp =[times_comp 15+allconn_cavalli.(persona{ipersona}).(nomi_freqs{i}).t(bounds(ibound)):30:15+allconn_cavalli.(persona{ipersona}).(nomi_freqs{i}).t(bounds(ibound+1))];
        end
        
    % figure;
    % plot(allconn_cavalli.ps.(nomi_freqs{i}).t,allconn_cavalli.ps.(nomi_freqs{i}).conn(1,:),'LineWidth',1.5);
    % hold all
    % stairs(times1,a1(1,:),'LineWidth',1.5);
    % plot(allconn_cavalli.ps.(nomi_freqs{i}).t,allconn_cavalli.ps.(nomi_freqs{i}).conn(2,:),'LineWidth',1.5);
    % stairs(times1,a1(2,:),'LineWidth',1.5);
    % plot([bounds(1) bounds(1)],[0 0.5],'k--','LineWidth',1.5)
    % plot([bounds(2) bounds(2)],[0 0.5],'k--','LineWidth',1.5)
    % plot([bounds(3) bounds(3)],[0 0.5],'k--','LineWidth',1.5)
    % plot([bounds(4) bounds(4)],[0 0.5],'k--','LineWidth',1.5)
    % legend('human -> horse','human -> horse (blocks)','horse -> human','horse -> human (blocks)')
    % hold all
    
    nomi_comp = fieldnames(comp_cavalli.(persona{ipersona}))
    rho = [];
    p   = [];
    for it = 1:length(nomi_comp)
        tmpcomp = mean(comp_cavalli.(persona{ipersona}).(nomi_comp{it}),2);
        tmpcomp = tmpcomp([2:8, 12:18, 22:24, 27:29]);
        comps(ipersona,it).s = tmpcomp;
        [tmp_rho tmp_p] = corr(a1',tmpcomp,'Type','Spearman');
        rho(:,it) = tmp_rho;
        p(:,it) = tmp_p;
        % stairs(times_comp,mean(comp_cavalli.ps.comp_Frustrazione),'LineWidth',2)
    end
    rho = array2table(rho);
    rho.Properties.VariableNames = nomi_comp;
    
    p = array2table(p);
    p.Properties.VariableNames = nomi_comp;
    conn(ipersona).a1 = a1;
%     rho_ss = [];
%     p_ss   = [];
%     csubj  = 0;
%     for isubj = 1:length(ia)
%         if ia(isubj)==0
%             continue
%         end
%         csubj = csubj+1;
%         for it = 1:length(nomi_comp)
%             tmpcomp = comp_cavalli.(persona{ipersona}).(nomi_comp{it});
%             [tmp_rho tmp_p] = corr(as1(:,:,csubj)',tmpcomp([1:7, 11:17, 21:23, 26:28],ia(isubj)),'Type','Spearman');
%             rho_ss(:,it,csubj) = tmp_rho;
%             p_ss(:,it,csubj) = tmp_p;
%             stairs(times1,mean(comp_cavalli.ps.comp_Frustrazione),'LineWidth',2)
%         end
%     end
    results.(persona{ipersona}).(nomi_freqs{i}).rho = rho;
    results.(persona{ipersona}).(nomi_freqs{i}).p = p;
    results.(persona{ipersona}).(nomi_freqs{i}).comps = comps;
    results.(persona{ipersona}).(nomi_freqs{i}).a1 = a1;
%     results.(persona{ipersona}).(nomi_freqs{i}).rho_ss = rho_ss;
%     results.(persona{ipersona}).(nomi_freqs{i}).p_ss = p_ss;
    %         results.(persona{ipersona}).(nomi_freqs{i}).rho_ss_avg = mean(rho_ss);
    %         results.(persona{ipersona}).(nomi_freqs{i}).p_ss_avg = mean(rho_ss);
    
    
    end
end
