# Supplementary material for: Unveiling directional physiological coupling in human-horse interactions
Source: iScience. 2024 Aug 31;27(9):110857. doi: 10.1016/j.isci.2024.110857 (PMC11414536; doi:10.1016/j.isci.2024.110857)
Supplement: Data S1. Original code, related to STAR Methods section [file mmc1.zip › behavioral_data/s03_export_correlation_tables.m]

load comportamento_e_conn_sincro_init_all.mat
campi = fieldnames(results.pn);

for ifield=5:6%1:length(campi)
    tab_pn = [];
    tab_ps = [];
    
    t_pn_rho = results.pn.(campi{ifield}).rho;
    t_pn_p   = results.pn.(campi{ifield}).p;
    
    t_ps_rho = results.ps.(campi{ifield}).rho;
    t_ps_p   = results.ps.(campi{ifield}).p;
    
    for i = 1:size(t_pn_rho,1)
        for j=1:size(t_pn_rho,2)
            tab_pn{i,j} = {[num2str(t_pn_rho{i,j}) '(' num2str(t_pn_p{i,j}) ')']};
        end
    end
    tab_pn = cell2table(tab_pn);
    
    for i = 1:size(t_ps_rho,1)
        for j=1:size(t_ps_rho,2)
            tab_ps{i,j} = {[num2str(t_ps_rho{i,j}) '(' num2str(t_ps_p{i,j}) ')']};
        end
    end
    tab_ps = cell2table(tab_ps);
    
    tab_pn.Properties.VariableNames = t_pn_rho.Properties.VariableNames;
    tab_ps.Properties.VariableNames = t_ps_rho.Properties.VariableNames;
    
    
    tt = cat(1,tab_pn,tab_ps)
    writetable(tt,['FINAL_tab_perm_333' campi{ifield} '.xlsx'])
end
