# Supplementary material for: Unveiling directional physiological coupling in human-horse interactions
Source: iScience. 2024 Aug 31;27(9):110857. doi: 10.1016/j.isci.2024.110857 (PMC11414536; doi:10.1016/j.isci.2024.110857)
Supplement: Data S1. Original code, related to STAR Methods section [file mmc1.zip › connectivity_data/s01_report_DC_hohu_2024.m]

%
close all
clear
load .\all_conn_cavalli_timefreq_ps.mat
load .\all_conn_cavalli_timefreq_pn.mat


%%
f=linspace(0,2,128);
sz_cl = 1
lc = 'k'
lw = 0.5
close all
bands = [];
% bands.LF = (f>=0.04 & f<0.15);
% bands.HF = (f>=0.15 & f<0.4);
% f = f(f>0.25 & f<=0.4)
bands = [];
bands.all =(f>=0.04 & f<=0.4)
nomi = fieldnames(bands)
fontsize = 18
ylimi = 0.15
% bande_str = {': (0.05 - 0.15)Hz',': (0.15 - 0.4)Hz'}
bande_str = {': (0.04 - 0.4)Hz'}
% time_idxs = [1:60:241 242:60:482 483 544];
for i =1:length(nomi)
    idxs = bands.(nomi{i});
    f = linspace(0,2,128);
    f = f(idxs);
    
    % pn
    all_conn_boot_pn_short = all_conn_boot_pn(:,idxs,:,:);
    all_conn_pn_short      = all_conn_pn(:,idxs,:);
    pvals = stat_surrogate_pvals(all_conn_boot_pn_short,all_conn_pn_short,'one');
    tmp = pvals;
    pvals_bky = mafdr(pvals(:));%pvals<0.05;%fdr_bky(pvals,0.05,'yes');
    % m = reshape(pvals_bky,size(tmp))<0.05;
    m = pvals<0.05;
    % m = fdr_bky(pvals,0.05,'yes');
    m_cl  = m(:,:,1:237);
    bw_pn = bwconncomp(m_cl);
    sz_cl_pn = max(cellfun(@length,bw_pn.PixelIdxList)) +1;
    % perim_pn = bwareaopen(m,sz_cl_pn);
    perim_pn = cat(3, ...
        bwareaopen(m(:,:,1:237),sz_cl_pn), ...
        bwareaopen(m(:,:,238:474),sz_cl_pn), ...
        bwareaopen(m(:,:,475:530),floor(sz_cl_pn/4)), ...
        bwareaopen(m(:,:,531:587),floor(sz_cl_pn/4)));
    % assign conn matrix
    c12.pn = squeeze(all_conn_pn_short(1,:,:));
    c21.pn = squeeze(all_conn_pn_short(2,:,:));

    % assign pvals of conn matrix
    c12_mask.pn = squeeze(all_conn_pn_short(1,:,:).*m(1,:,:));
    c21_mask.pn = squeeze(all_conn_pn_short(2,:,:).*m(2,:,:));

    % bands for integration (f è già stato tagliato tra 0.04 e 0.4)
    LF = (f>=0.04 & f<0.15);
    HF = (f>=0.15 & f<0.4);
    
    % get LF integration
    pn_s  = mean(all_conn_boot_pn_short(:,LF,:,:),2);
    pn_d  = mean(all_conn_pn_short(:,LF,:),2);
    c12.pn_lf = pn_d(1,:,:);
    c21.pn_lf = pn_d(2,:,:);
    pn_s_pvals = stat_surrogate_pvals(pn_s,pn_d,'one');
    tmp = pn_s_pvals;
    pn_s_pvals_bky = mafdr(pn_s_pvals(:));
    pn_s_pvals_bky = pn_s_pvals<0.05;%fdr_bky(pn_s_pvals,0.05,'yes');
    % pn_s_pvals_bky = reshape(pn_s_pvals_bky,size(tmp))<0.05;
    % pn_s_pvals_bky = fdr_bky(pn_s_pvals,0.05,'yes');
    m1 = pn_s_pvals_bky;
    m_cl  = m1(:,:,1:237);
    bw_pn = bwconncomp(m_cl);
    if bw_pn.NumObjects == 0
        sz_cl_pn = 1;
    else
        sz_cl_pn = max(cellfun(@length,bw_pn.PixelIdxList)) +1;
    end
    pn_s_pvals_bky = bwareaopen(m1,sz_cl_pn);
    c12.pn_d_bky_lf = pn_s_pvals_bky(1,:,:);
    c21.pn_d_bky_lf = pn_s_pvals_bky(2,:,:);

    % get HF integration
    pn_s  = mean(all_conn_boot_pn_short(:,HF,:,:),2);
    pn_d  = mean(all_conn_pn_short(:,HF,:),2);
    c12.pn_hf = pn_d(1,:,:);
    c21.pn_hf = pn_d(2,:,:);
    pn_s_pvals = stat_surrogate_pvals(pn_s,pn_d,'one');
    tmp = pn_s_pvals;
    pn_s_pvals_bky = mafdr(pn_s_pvals(:));%
    pn_s_pvals_bky = pn_s_pvals<0.05;%fdr_bky(pn_s_pvals,0.05,'yes');
    % pn_s_pvals_bky = reshape(pn_s_pvals_bky,size(tmp))<0.05;
    % pn_s_pvals_bky = fdr_bky(pn_s_pvals,0.05,'yes');
    m1 = pn_s_pvals_bky;
    m_cl  = m1(:,:,1:237);
    bw_pn = bwconncomp(m_cl);
    if bw_pn.NumObjects == 0
        sz_cl_pn = 1;
    else
        sz_cl_pn = max(cellfun(@length,bw_pn.PixelIdxList)) +1;
    end
    % pn_s_pvals_bky = bwareaopen(m1,sz_cl_pn);
    pn_s_pvals_bky = cat(3, ...
        bwareaopen(m1(:,:,1:237),sz_cl_pn), ...
        bwareaopen(m1(:,:,238:474),sz_cl_pn), ...
        bwareaopen(m1(:,:,475:530),floor(sz_cl_pn/4)), ...
        bwareaopen(m1(:,:,531:587),floor(sz_cl_pn/4)));
    c12.pn_d_bky_hf = pn_s_pvals_bky(1,:,:);
    c21.pn_d_bky_hf = pn_s_pvals_bky(2,:,:);

    % ps
    all_conn_boot_ps_short = all_conn_boot_ps(:,idxs,:,:);
    all_conn_ps_short      = all_conn_ps(:,idxs,:);
    pvals = stat_surrogate_pvals(all_conn_boot_ps_short,all_conn_ps_short,'one');
    tmp = pvals;
    pvals_bky = mafdr(pvals(:));%pvals<0.05;%fdr_bky(pvals,0.05,'yes');
    % m = reshape(pvals_bky,size(tmp))<0.05;
    m = pvals<0.05;
    % m = fdr_bky(pvals,0.05,'yes');
    m_cl  = m(:,:,1:238);
    bw_ps = bwconncomp(m_cl);
    sz_cl_ps = max(cellfun(@length,bw_ps.PixelIdxList))+1;
    % perim_pn = bwareaopen(m,sz_cl_pn);
    perim_ps = cat(3, ...
        bwareaopen(m(:,:,1:238),sz_cl_ps), ...
        bwareaopen(m(:,:,239:476),sz_cl_ps), ...
        bwareaopen(m(:,:,477:532),floor(sz_cl_ps/4)), ...
        bwareaopen(m(:,:,533:588),floor(sz_cl_ps/4)));
    
    % assign conn matrix
    c12.ps = squeeze(all_conn_ps_short(1,:,:));
    c21.ps = squeeze(all_conn_ps_short(2,:,:));
    
    % assign pvals of conn matrix
    c12_mask.ps = squeeze(all_conn_ps_short(1,:,:).*m(1,:,:));
    c21_mask.ps = squeeze(all_conn_ps_short(2,:,:).*m(2,:,:));

    % LF integration
    ps_s  = mean(all_conn_boot_ps_short(:,LF,:,:),2);
    ps_d  = mean(all_conn_ps_short(:,LF,:),2);
    c12.ps_lf = ps_d(1,:,:);
    c21.ps_lf = ps_d(2,:,:);
    ps_s_pvals = stat_surrogate_pvals(ps_s,ps_d,'one');
    tmp = ps_s_pvals;
    ps_s_pvals_bky = mafdr(ps_s_pvals(:));
    ps_s_pvals_bky = ps_s_pvals<0.05;%fdr_bky(ps_s_pvals,0.05,'yes');
    % ps_s_pvals_bky = reshape(ps_s_pvals_bky,size(tmp))<0.05;
    % ps_s_pvals_bky = fdr_bky(ps_s_pvals,0.05,'yes');
    m2 = ps_s_pvals_bky;
    m_cl  = m2(:,:,1:238);
    bw_ps = bwconncomp(m_cl);
    if bw_ps.NumObjects == 0
        sz_cl_ps = 1;
    else
        sz_cl_ps = max(cellfun(@length,bw_ps.PixelIdxList)) +1;
    end
    % ps_s_pvals_bky = bwareaopen(m2,sz_cl_ps);
    ps_s_pvals_bky = cat(3, ...
        bwareaopen(m2(:,:,1:238),sz_cl_ps), ...
        bwareaopen(m2(:,:,239:476),sz_cl_ps), ...
        bwareaopen(m2(:,:,477:532),floor(sz_cl_ps/4)), ...
        bwareaopen(m2(:,:,533:588),floor(sz_cl_ps/4)));

    c12.ps_d_bky_lf = ps_s_pvals_bky(1,:,:);
    c21.ps_d_bky_lf = ps_s_pvals_bky(2,:,:);
    
    % HF integration
    ps_s  = mean(all_conn_boot_ps_short(:,HF,:,:),2);
    ps_d  = mean(all_conn_ps_short(:,HF,:),2);
    c12.ps_hf = ps_d(1,:,:);
    c21.ps_hf = ps_d(2,:,:);
    ps_s_pvals = stat_surrogate_pvals(ps_s,ps_d,'one');
    tmp = ps_s_pvals;
    ps_s_pvals_bky = mafdr(ps_s_pvals(:));
    ps_s_pvals_bky = ps_s_pvals<0.05;%fdr_bky(ps_s_pvals,0.05,'yes');
    % ps_s_pvals_bky = reshape(ps_s_pvals_bky,size(tmp))<0.05;
    % ps_s_pvals_bky = fdr_bky(ps_s_pvals,0.05,'yes');
    m2 = ps_s_pvals_bky;
    m_cl  = m2(:,:,1:238);
    bw_ps = bwconncomp(m_cl);
    if bw_ps.NumObjects == 0
        sz_cl_ps = 1;
    else
        sz_cl_ps = max(cellfun(@length,bw_ps.PixelIdxList)) +1;
    end
    ps_s_pvals_bky = bwareaopen(m2,sz_cl_ps);
    c12.ps_d_bky_hf = ps_s_pvals_bky(1,:,:);
    c21.ps_d_bky_hf = ps_s_pvals_bky(2,:,:);
    
    %% figure pn
    figure('Units','normalized','OuterPosition',[0 0 1 1])
    
    % subplot
    subplot(2,1,1)
    x = 1:587;
    y = f;
    ax2 = gca;
    im2 = imagesc(1:587,f,c12.pn,'AlphaData',1,'Interpolation','bilinear');
    colormap(ax2,'parula')
    
    hold on
    plot([238 238], [f(1) f(end)], 'k--', 'LineWidth', 2)
    plot([475 475], [f(1) f(end)], 'k--', 'LineWidth', 2)
    plot([530 530], [f(1) f(end)], 'k--', 'LineWidth', 2)
    plot([1 587], [0.15 0.15], 'Color', [1 1 1], 'LineWidth', 1)
    ylim([0.05 0.4])
    [~, kk] = contour(ax2,1:size(c21.pn,2),f, squeeze(perim_pn(1,:,:)),...
        'LineWidth',lw,'LineColor',lc,'LevelList',1);
    
    cbar = colorbar
    % cbar.Position =[ 0.92,0.67,0.014,0.19];
    caxis([0 0.2])
    ylabel('f (Hz)')
    xlabel('t (s)')
    title(['DC_{human \rightarrow horse}'])%  nomi{i} bande_str{i}])
    
    % subplot(4,1,2)
    % plot(1:587,squeeze(c12.pn_lf(1,1,:).*c12.pn_d_bky_lf(1,1,:))','LineWidth',2,...
    %     'Color','b')
    % hold on
    % plot(1:587,squeeze(c12.pn_hf(1,1,:).*c12.pn_d_bky_hf(1,1,:))','LineWidth',2,...
    %     'Color','r')
    % hold on
    % plot(1:587,zeros(1,587),'LineWidth',2,...
    %     'Color','k')
    % plot([238 238], [0 0.05], 'k--', 'LineWidth', 2)
    % plot([475 475], [0 0.05], 'k--', 'LineWidth', 2)
    % plot([530 530], [0 0.05], 'k--', 'LineWidth', 2)
    % ylim([f(1) f(end)])
    % ax1 = gca;
    % 
    % set(ax1,'units','normalized')
    % set(ax1,'box','off')
    % set(ax1,'Color','none')
    % % set(ax1,'XTickLabel',[])
    % set(ax1,'FontSize',fontsize)
    % set(ax2,'units','normalized')
    % set(ax2,'OuterPosition',[0, 0.6, 1, 0.35])
    % set(ax1,'OuterPosition',[0, 0.51, 1, 0.12])
    % % set(ax1,'OuterPosition',[0,0.47,1,0.12])
    % set(ax1,'YLim',[0, ylimi])
    % set(ax1,'YAxisLocation','right')
    % set(ax1,'YTick',[0.15])
    % % ax1.XAxis.Visible = 'off';
    % set(ax2,'XTickLabel',[])
    set(ax2,'YDir','normal')
    set(ax2,'FontSize',fontsize)
    % set(ax1,'XLim',[1, x(end)])
    % legend({'LF','HF'},'Position',[0.05,0.51,0.07,0.10])


    subplot(2,1,2)
    x = 1:587;
    y = f;
    ax4 = gca;
    im4 = imagesc(1:587,f,c21.pn,'AlphaData',1,'Interpolation','bilinear');
    colormap(ax4,'parula')
    
    
    hold on
    plot([238 238], [f(1) f(end)], 'k--', 'LineWidth', 2)
    plot([475 475], [f(1) f(end)], 'k--', 'LineWidth', 2)
    plot([530 530], [f(1) f(end)], 'k--', 'LineWidth', 2)
    plot([1 587], [0.15 0.15], 'Color', [1 1 1], 'LineWidth', 1)

    hold on
    axis xy
    
    [~, kk] = contour(ax4,1:size(c21.pn,2),f, squeeze(perim_pn(2,:,:)),...
        'LineWidth',lw,'LineColor',lc,'LevelList',1);
    cbar = colorbar
    % cbar.Position =[ 0.92,0.22,0.014,0.19];
    
    ylim([0.05 0.4])
    caxis([0 0.2])
    ylabel('f (Hz)')
    xlabel('t (s)')

    fig =gcf

    title(['DC_{horse \rightarrow human} '])%  nomi{i} bande_str{i}])
    
    
    % subplot(4,1,4)
    % plot(1:587,squeeze(c21.pn_lf(1,1,:).*c21.pn_d_bky_lf(1,1,:))','LineWidth',2,...
    %     'Color','b')
    % hold on
    % plot(1:587,squeeze(c21.pn_hf(1,1,:).*c21.pn_d_bky_hf(1,1,:))','LineWidth',2,...
    %     'Color','r')
    % plot(1:587,zeros(1,587),'LineWidth',2,...
    %     'Color','k')
    % plot([238 238], [0 0.05], 'k--', 'LineWidth', 2)
    % plot([475 475], [0 0.05], 'k--', 'LineWidth', 2)
    % plot([530 530], [0 0.05], 'k--', 'LineWidth', 2)
    % ylim([f(1) f(end)])
    % xlabel('t (s)')
    
    % ax3 = gca;
    set(ax4,'units','normalized')
    set(ax4,'YDir','normal')
    set(ax4,'FontSize',fontsize)
    % set(ax3,'units','normalized')
    % set(ax4,'OuterPosition',[0, 0.16, 1, 0.35])
    % set(ax3,'box','off')
    % set(ax3,'Color','none')
    % set(ax3,'XTickLabel',[])
    % set(ax3,'FontSize',fontsize)
    % set(ax3,'YLim',[0, ylimi])
    % set(ax3,'XLim',[1, x(end)])
    set(ax4,'XLim',[1, x(end)])
    % set(ax4,'XTickLabel',[])
    % set(ax3,'YAxisLocation','right')
    % set(ax3,'YTick',[0.15])
    % ax3.XAxis.Visible = 'off';
    % set(ax3,'XLim',[1, x(end)])
    % set(ax3,'OuterPosition',[0, 0.02, 1, 0.17])

    % linkaxes([ax1 ax2 ax3 ax4],'x')
    linkaxes([ax2 ax4],'x')

    % set(ax1,'XLim',[0, size(c21.pn,2)]);
    % legend({'LF','HF'},'Position',[0.05,0.07,0.07,0.10])
    % saveas(fig, ['PN_' nomi{i} '_prova_nuova_inv.svg'])
    % saveas(fig, ['PN_' nomi{i} '_prova_nuova_inv.fig'])

    %% figure ps
    figure('Units','normalized','OuterPosition',[0 0 1 1])
    
    % subplot
    subplot(2,1,1)
    x = 1:588;
    y = f;
    ax2 = gca;
    im2 = imagesc(1:588,f,c12.ps,'AlphaData',1,'Interpolation','bilinear');
    colormap(ax2,'parula')
    
    hold on
    plot([238 238], [f(1) f(end)], 'k--', 'LineWidth', 2)
    plot([475 475], [f(1) f(end)], 'k--', 'LineWidth', 2)
    plot([530 530], [f(1) f(end)], 'k--', 'LineWidth', 2)
    plot([1 588], [0.15 0.15], 'Color', [1 1 1], 'LineWidth', 1)
    ylim([0.05 0.4])
    [~, kk] = contour(ax2,1:size(c21.ps,2),f, squeeze(perim_ps(1,:,:)),...
        'LineWidth',lw,'LineColor',lc,'LevelList',1);
    
    cbar = colorbar
    % cbar.Position =[ 0.92,0.67,0.014,0.19];
    caxis([0 0.2])
    ylabel('f (Hz)')
    xlabel('t (s)')
    title(['DC_{human \rightarrow horse}'])%  nomi{i} bande_str{i}])
    
    % subplot(4,1,2)
    % plot(1:588,squeeze(c12.ps_lf(1,1,:).*c12.ps_d_bky_lf(1,1,:))','LineWidth',2,...
    %     'Color','b')
    % hold on
    % plot(1:588,squeeze(c12.ps_hf(1,1,:).*c12.ps_d_bky_hf(1,1,:))','LineWidth',2,...
    %     'Color','r')
    % hold on
    % plot(1:588,zeros(1,588),'LineWidth',2,...
    %     'Color','k')
    % plot([238 238], [0 0.05], 'k--', 'LineWidth', 2)
    % plot([475 475], [0 0.05], 'k--', 'LineWidth', 2)
    % plot([530 530], [0 0.05], 'k--', 'LineWidth', 2)
    % ylim([f(1) f(end)])
    % ax1 = gca;
    % 
    % set(ax1,'units','normalized')
    % set(ax1,'box','off')
    % set(ax1,'Color','none')
    % % set(ax1,'XTickLabel',[])
    % set(ax1,'FontSize',fontsize)
    % set(ax2,'units','normalized')
    % set(ax2,'OuterPosition',[0, 0.6, 1, 0.35])
    % set(ax1,'OuterPosition',[0, 0.51, 1, 0.12])
    % % set(ax1,'OuterPosition',[0,0.47,1,0.12])
    % set(ax1,'YLim',[0, ylimi])
    % set(ax1,'YAxisLocation','right')
    % set(ax1,'YTick',[0.15])
    % % ax1.XAxis.Visible = 'off';
    % set(ax2,'XTickLabel',[])
    set(ax2,'YDir','normal')
    set(ax2,'FontSize',fontsize)
    % set(ax1,'XLim',[1, x(end)])
    % legend({'LF','HF'},'Position',[0.05,0.51,0.07,0.10])


    subplot(2,1,2)
    x = 1:588;
    y = f;
    ax4 = gca;
    im4 = imagesc(1:588,f,c21.ps,'AlphaData',1,'Interpolation','bilinear');
    colormap(ax4,'parula')
    
    
    hold on
    plot([238 238], [f(1) f(end)], 'k--', 'LineWidth', 2)
    plot([475 475], [f(1) f(end)], 'k--', 'LineWidth', 2)
    plot([530 530], [f(1) f(end)], 'k--', 'LineWidth', 2)
    plot([1 588], [0.15 0.15], 'Color', [1 1 1], 'LineWidth', 1)

    hold on
    axis xy
    
    [~, kk] = contour(ax4,1:size(c21.ps,2),f, squeeze(perim_ps(2,:,:)),...
        'LineWidth',lw,'LineColor',lc,'LevelList',1);
    cbar = colorbar
    % cbar.Position =[ 0.92,0.22,0.014,0.19];
    
    ylim([0.05 0.4])
    caxis([0 0.2])
    ylabel('f (Hz)')
    xlabel('t (s)')

    fig =gcf

    title(['DC_{horse \rightarrow human} '])%  nomi{i} bande_str{i}])
    
    
    % subplot(4,1,4)
    % plot(1:588,squeeze(c21.ps_lf(1,1,:).*c21.ps_d_bky_lf(1,1,:))','LineWidth',2,...
    %     'Color','b')
    % hold on
    % plot(1:588,squeeze(c21.ps_hf(1,1,:).*c21.ps_d_bky_hf(1,1,:))','LineWidth',2,...
    %     'Color','r')
    % plot(1:588,zeros(1,588),'LineWidth',2,...
    %     'Color','k')
    % plot([238 238], [0 0.05], 'k--', 'LineWidth', 2)
    % plot([475 475], [0 0.05], 'k--', 'LineWidth', 2)
    % plot([530 530], [0 0.05], 'k--', 'LineWidth', 2)
    % ylim([f(1) f(end)])
    % xlabel('t (s)')
    
    % ax3 = gca;
    set(ax4,'units','normalized')
    set(ax4,'YDir','normal')
    set(ax4,'FontSize',fontsize)
    % set(ax3,'units','normalized')
    % set(ax4,'OuterPosition',[0, 0.16, 1, 0.35])
    % set(ax3,'box','off')
    % set(ax3,'Color','none')
    % set(ax3,'XTickLabel',[])
    % set(ax3,'FontSize',fontsize)
    % set(ax3,'YLim',[0, ylimi])
    % set(ax3,'XLim',[1, x(end)])
    set(ax4,'XLim',[1, x(end)])
    % set(ax4,'XTickLabel',[])
    % set(ax3,'YAxisLocation','right')
    % set(ax3,'YTick',[0.15])
    % ax3.XAxis.Visible = 'off';
    % set(ax3,'XLim',[1, x(end)])
    % set(ax3,'OuterPosition',[0, 0.02, 1, 0.17])

    % linkaxes([ax1 ax2 ax3 ax4],'x')
    linkaxes([ax2 ax4],'x')

    % set(ax1,'XLim',[0, size(c21.ps,2)]);
    % legend({'LF','HF'},'Position',[0.05,0.07,0.07,0.10])
    % saveas(fig, ['PS_' nomi{i} '_prova_nuova_inv.svg'])
    % saveas(fig, ['PS_' nomi{i} '_prova_nuova_inv.fig'])

end

f=linspace(0,2,128);

legenda = {'1=human','2=horse'}
% save huho_int_all_sess_together_20221028.mat c12 c21 c12_mask c21_mask legenda
