# Supplementary material for: Unveiling directional physiological coupling in human-horse interactions
Source: iScience. 2024 Aug 31;27(9):110857. doi: 10.1016/j.isci.2024.110857 (PMC11414536; doi:10.1016/j.isci.2024.110857)
Supplement: Data S1. Original code, related to STAR Methods section [file mmc1.zip › single_subject_data/s01_do_single_subject_surrogates.m]

 clearvars
load ./datiCavalli_ALC_mvgc.mat % here all single subject data is stored together
% nsurr =5000; % very slow; when testing reduce this number to a lower
% value (e.g., nsurr = 30)
for isubj=1:length(dati)
    ungiro = tic;
    tmpMVGC = dati(isubj).MVGC;
    srate=4;
    nfreqs = 128;
    ntimes = length(tmpMVGC);
    
    egPDCs_cs = zeros([2 2 nfreqs ntimes nsurr]);
    egPDCs_pr = zeros([2 2 nfreqs ntimes nsurr]);
    for iwin = 1:length(tmpMVGC)
        %true signal and model
        tmpsig = tmpMVGC(iwin).signal;
        tmpA   = tmpMVGC(iwin).A;
        eAm    = reshape(tmpA,size(tmpA,1),size(tmpA,2)*size(tmpA,3));
        p      = tmpMVGC(iwin).mobic;
        tmpSIG = tmpMVGC(iwin).SIG;
        tmpE   = tmpMVGC(iwin).E;
        M      = size(tmpsig,1);
        
        % initialize counter
        iboot = 0;
        
        % iterate until the desired number of boots. 
        parfor iboot= 1:nsurr %while count<=1
            
            tmpsurr=surrVFT(tmpsig);
            
            % model order
            % [aic,bic,moaic,mobic] = tsdata_to_infocrit(tmpsurr,20,'LWR',false);
            % p=mobic;
            
            % model identification
            [A,SIG,E] = tsdata_to_var(tmpsurr,p,'LWR');            
            Am = reshape(A,size(A,1),size(A,2)*size(A,3));
            [dc,dtf,pdc,gpdc] = fdMVAR(Am,SIG,nfreqs,srate);
            egPDCs_pr(:,:,:,iwin,iboot)=abs(gpdc).^2;
            
            %[G,info]  = var_to_autocov(A,SIG);
            %F = autocov_to_pwcgc(G);

            %boots(iboot).PhaseRand(iwin).F = F;
            %boots(iboot).PhaseRand(iwin).A = A;
            %boots(iboot).PhaseRand(iwin).SIG = SIG;
            %boots(iboot).PhaseRand(iwin).E = E;
%             boots(iboot).PhaseRand.gpdc = abs(gpdc).^2;
            
            % surrogates for GPDC CAUSAL SHUFFLING
            for ii=1:M
                for jj=1:M
                    if ii~=jj
                        %Ys=surrVCFTf(Y,eAm,eSu,ii,jj); %CFTf surrogates
                        %[eAms,eSus,Yps,Ups]=idMVAR(Ys,p,idMode);
                        %[dcs] = fdMVAR(eAms,eSus,nfft,fc);
                        %eDCs(ii,jj,:,is)=abs(dcs(ii,jj,:)).^2; %surro DC
                        Ys=surrVCFTd(tmpsig,eAm,tmpSIG,ii,jj); %CFTd surrogates
                        %[eAms,eSus,Yps,Ups]=idMVAR(Ys,p,idMode);
                        [A,eSus] = tsdata_to_var(Ys,p,'LWR');
                        eAms = reshape(A,size(A,1),size(A,2)*size(A,3));
                        [dcs,dtfs,pdcs,gpdcs] = fdMVAR(eAms,eSus,nfreqs,srate);
                        egPDCs_cs(ii,jj,:,iwin,iboot)=abs(gpdcs(ii,jj,:)).^2; %surro DC
                    end
                end
            end
%             boots(iboot).CausalShuff.gpdc = egPDCs;
        end
        
%         all_boots(iwin).surr = boots;
    end
    str_save_pr = [dati(isubj).nome 'boots_PhaseRand.mat'];
    save(str_save_pr,'egPDCs_pr')
    str_save_cs = [dati(isubj).nome 'boots_CausalShuff.mat'];
    save(str_save_cs,'egPDCs_cs')
    clear egPDCs_*
    toc(ungiro)
    whos boots
end
    
